# Supplementary material for: Interactions Between Nutraceuticals and α-Synuclein Conformational States: Molecular Mechanisms and Neuroprotective Implications in Parkinson’s Disease
Source: Int J Mol Sci. 2026 Jan 28;27(3):1324. doi: 10.3390/ijms27031324 (PMC12898690; doi:10.3390/ijms27031324)
Supplement: Supplementary file 1 [file ijms-27-01324-s001.zip]

Archive with 1 entries (1 files):
- ijms-4087093-supplementary.pdf
